# Supplementary material for: A Systematic Review of the Use of Technology to Monitor Welfare in Zoo Animals: Is There Space for Improvement?
Source: Animals (Basel). 2021 Oct 25;11(11):3048. doi: 10.3390/ani11113048 (PMC8614292; doi:10.3390/ani11113048)
Supplement: Supplementary file 1 [file animals-11-03048-s001.zip]

Archive with 1 entries (1 files):
- animals-1416458-supplementary.xlsx
