# Supplementary material for: A Systematic Review of the Use of Technology to Monitor Welfare in Zoo Animals: Is There Space for Improvement?
Source: Animals (Basel). 2021 Oct 25;11(11):3048. doi: 10.3390/ani11113048 (PMC8614292; doi:10.3390/ani11113048)
Supplement: Supplementary file 1 [file animals-11-03048-s001.zip › animals-1416458-supplementary.xlsx]

## Sheet: Table S1
	Table S1. Raw data of the final publications selected for the systematic review
	Code	Authors	Title	Journal	Year	Volume	Pages	Full-text available	Country of the study	Country of the author	Animal species studied	Type of technology1	Type of parameter2	Type of study
	1	Al-Naji, A., Tao, Y., Smith, I., & Chahl, J.	A Pilot Study for Estimating the Cardiopulmonary Signals of Diverse Exotic Animals Using a Digital Camera	Sensors	2019	19	5445	Yes	Australia	Iraq/Australia	9 species3	2D Camera	Physical/Physiological	Research study
	2	Brady, A., McMahon, B. J., & Naulty, F.	Estimates of locomotion in Asian elephants Elephas maximus using video monitoring at Dublin Zoo, Ireland	Journal of Zoo and Aquarium Research	2021	9	124-133	Yes	Ireland	Ireland	Asian Elephant	CCTV Camera	Behavioural	Research study
	3	Cloutier Barbour, C., Danforth, M. D., Murphy, H., Sleeper, M. M., & Kutinsky, I.	Monitoring great ape heart health through innovative electrocardiogram technology: Training methodologies and welfare implications	Zoo Biology	2020	39	443-447	Yes	USA	USA	Great Apes	Other+algorithm	Physical/Physiological	Review
	4	Fazio, J. M., Barthel, T., Freeman, E. W., Garlick-Ott, K., Scholle, A., & Brown, J. L.	Utilizing Camera Traps, Closed Circuit Cameras and Behavior Observation Software to Monitor Activity Budgets, Habitat Use, and Social Interactions of Zoo-Housed Asian Elephants (Elephas maximus).	Animals	2020	10	2026	Yes	USA	USA	Asian Elephant	CCTV/trap Camera/Other	Behavioural	Research study
	5	Fernandez, E. J., Ramirez, M., & Hawkes, N. C.	Activity and Pool Use in Relation to Temperature and Water Changes in Zoo Hippopotamuses (Hippopotamus amphibious)	Animals	2020	10	1022	Yes	USA	USA	Hippopotamus	Other (loggers)	Environment	Research study
	6	Ferrie, G. M., Sky, C., Schutz, P. J., Quinones, G., Breeding, S., Plasse, C., Leighty, K. A., & Bettinger, T. L.	Application of video recording technology to improve husbandry and reproduction in the carmine bee-eater (Merops n. nubicus).	Zoo Biology	2016	35	76-82	Yes	USA	USA	Carmine bee-eater	IRT camera	Behavioural	Research study
	7	Hacker, C. E., Horback, K. M., & Miller, L. J.	GPS technology as a proxy tool for determining relationships in social animals: An example with African elephants	Applied Animal Behaviour Science	2015	163	175-182	Yes	USA	USA	African Elephant	WS (GPS)	Behavioural	Research study
	8	Heintz, M. R., Fuller, G., & Allard, S.	Exploratory Investigation of Infrared Thermography for Measuring Gorilla Emotional Responses to Interactions with Familiar Humans	Animals	2019	9	604	Yes	USA	USA	Gorilla	IRT camera	Physical/Physiological	Research study
	9	Holdgate, M. R., Meehan, C. L., Hogan, J. N., Miller, L. J., Rushen, J., de Passille, A. M., Soltis, J., Andrews, J., & Shepherdson, D. J.	Recumbence Behavior in Zoo Elephants: Determination of Patterns and Frequency of Recumbent Rest and Associated Environmental and Social Factors	Plos One	2016	11	e0153301	Yes	USA	USA	Asian/African Elephant	WS (GPS+Accelerometer)	Behavioural	Research study
	10	Leighty, K. A., Soltis, J., Wesolek, C. M., Savage, A., Mellen, J., & Lehnhardt, J.	GPS Determination of Walking Rates in Captive African Elephants (Loxodonta africana)	Zoo Biology	2009	28	16-28	Yes	USA	USA	African Elephant	WS (GPS)	Behavioural	Research study
	11	Munita, C., Tadich, T. A., & Briceno, C.	Comparison of 2 behavioral sampling methods to establish a time budget in a captive female cheetah (Acinonyx jubatus).	Journal of Veterinary Behavior-Clinical Applications and Research	2016	13	1-5	Yes	South Africa	Chile	Cheetah	2D Camera	Behavioural	Research study
	12	Narayan, E., Perakis, A., & Meikle, W.	Using Thermal Imaging to Monitor Body Temperature of Koalas (Phascolarctos cinereus) in A Zoo Setting	Animals	2019	9	1094	Yes	Australia	Australia	Koala	IRT camera	Physical/Physiological	Research study
	13	Orban, D. A., Soltis, J., Perkins, L., & Mellen, J. D.	Sound at the zoo: Using animal monitoring, sound measurement, and noise reduction in zoo animal management	Zoo Biology	2017	36	231-236	Yes	USA	USA	Giant Anteater	Microphone	Environment	Case study
	14	Saviano, P., Fiorucci, L., Grande, F., Macrelli, R., Troisi, A., Polisca, A., & Orlandi, R.	Pregnancy and Fetal Development: Cephalic Presentation and Other Descriptive Ultrasonographic Findings from Clinically Healthy Bottlenose Dolphins (Tursiops truncatus) under human care	Animals	2020	10	908	Yes	Italy	Italy	Dolphin	Other	Physical/Physiological	Retrospective study
	15	Shorter, K. A., Shao, Y., Ojeda, L., Barton, K., Rocho-Levine, J., van der Hoop, J., & Moore, M	A day in the life of a dolphin: Using bio-logging tags for improved animal health and well-being	Marine Mammal Science	2017	33	785-802	Yes	USA	USA	Dolphin	WS (bio-log)+algorithm	Behavioural	Research study
	16	Takagi, N., Saito, M., Ito, H., Tanaka, M., & Yamanashi, Y.	Sleep-related behaviors in zoo-housed giraffes (Giraffa camelopardalis reticulata): Basic characteristics and effects of season and parturition	Zoo Biology	2019	38	490-497	Yes	Japan	Japan	Giraffe	IRT camera	Behavioural	Research study
	17	Whitham, JC; Miller, LJ	Using technology to monitor and improve zoo animal welfare	Animal Welfare	2016	25	395-409	Yes	USA	USA	Multiple species4	Most of them	Behav/Physi/Environ	Review
	18	Williams, E., Bremner-Harrison, S., Harvey, N., Evison, E., & Yon, L.	An investigation into resting behavior in Asian elephants in UK zoos.	Zoo Biology	2015	34	406-417	Yes	UK	UK	Asian Elephant	2D camera	Behavioural	Research study
	19	Kalafut, KL; Kinley, R	Using radio frequency identification for behavioral monitoring in little blue penguins	Journal of Applied Animal Welfare Science	2020	23	62-73	Yes	USA	USA	Penguin	WS (RFID)	Behavioural	Research study
	1Type of technology applied to measure animal-based and/or environmental parameters to assess animal welfare in zoo animals = Camera (i.e. any type of camera); Microphone; Wearable sensors (e.g. RFID, GPS, accelerometer); Other technologies (e.g. ECG, ultrasonography, data loggers); Use and/or development of an algorithm
	2Type of parameter (animal-based and/or environmental) measured to assess the welfare of zoo animals = Behavioural parameters; Physical/Physiological parameters (e.g. heart rate, body condition, body temperature, cortisol level); Environmental parameters (e.g. water and air temperature and sound/noise level)
	3Zoo species assessed = Giant panda, African lion, Sumatran tiger, Koala, Kangaroo, Alpaca, Penguin, Orangutan, Baboon
	4Zoo species assessed/reviewed = Lemur, Koala, Asian elephant, African elephant, Penguin, Beluga whales, Black bear, Rhesus monkey
